# Supplementary material for: Anterior Chamber Flare as a Non-Invasive Assessment of Intraocular Immune Status and Ocular Complications in Proliferative Diabetic Retinopathy
Source: Int J Mol Sci. 2024 Aug 23;25(17):9158. doi: 10.3390/ijms25179158 (PMC11394674; doi:10.3390/ijms25179158)
Supplement: Supplementary file 1 [file ijms-25-09158-s001.zip]

Archive with 1 entries (1 files):
- ijms-3126052-supplementary.pdf
